# Supplementary material for: Cost-Effectiveness of Genetic Testing for All Women Diagnosed with Breast Cancer in China
Source: Cancers (Basel). 2022 Apr 6;14(7):1839. doi: 10.3390/cancers14071839 (PMC8997428; doi:10.3390/cancers14071839)
Supplement: Supplementary file 1 [file cancers-14-01839-s001.zip]

Archive with 1 entries (1 files):
- cancers-1617113-Supplementary.pdf
